# Supplementary material for: Poly(ADP-Ribose) Polymerase Inhibitor PJ34 Reduces Brain Damage after Stroke in the Neonatal Mouse Brain
Source: Curr Issues Mol Biol. 2021 Jun 7;43(1):301–12. doi: 10.3390/cimb43010025 (PMC8929080; doi:10.3390/cimb43010025)
Supplement: Supplementary file 1 [file cimb-43-00025-s001.zip]

Archive with 1 entries (1 files):
- cimb-1193256-supplementary.pdf
